# Supplementary material for: Quality Assessment of Ground Coffee Samples from Greek Market Using Various Instrumental Analytical Methods, In Silico Studies and Chemometrics
Source: Antioxidants (Basel). 2023 May 30;12(6):1184. doi: 10.3390/antiox12061184 (PMC10295199; doi:10.3390/antiox12061184)
Supplement: Supplementary file 1 [file antioxidants-12-01184-s001.zip]

Archive with 1 entries (1 files):
- antioxidants-2414455-supplementary.pdf
